# Supplementary material for: Occurrence of Potentially Toxic Elements (PTEs) Coupled with Mineralogical and Morphological Characteristics of Residential Indoor Vacuum Dusts from the City of Thessaloniki, Northern Greece
Source: Toxics. 2026 Mar 31;14(4):306. doi: 10.3390/toxics14040306 (PMC13120277; doi:10.3390/toxics14040306)
Supplement: Supplementary file 1 [file toxics-14-00306-s001.zip]

Archive with 1 entries (1 files):
- toxics-4224359-supplementary.pdf
